# Supplementary material for: Overexpression of GmFDL19 enhances tolerance to drought and salt stresses in soybean
Source: PLoS One. 2017 Jun 22;12(6):e0179554. doi: 10.1371/journal.pone.0179554 (PMC5480881; doi:10.1371/journal.pone.0179554)
Supplement: S1 Table — (XLSX) [file pone.0179554.s003.xlsx]

## Sheet: Table S1
S1 Table. Primers for qRT-PCR analysis
Gene name	Left primer	Right primer
GmFDL19	GGTTTGGAGAGATATGCAAC	GGCATGTTGTGATGTGTTGT
GmbZIP1	ACCAACACCAACAACATCCA	TTGAATGCTCAGCAGCAACT
GmCHX1	GATTTGTTTTCGGGCTAACG	ATCCACCACGCTTCGTAACT
GmSOS1	TTGTGCTGCATTTCTTCGAG	CGTGCTTCTTCTCCTTCCAC
GmPIP1;6	AACTATGAGTTGTTCAAAGGA	AGAAAACGGTGTAGACAAGAAC
GmNHX1	CTTTCCACTCCAACACACAC	GGTGAGCCAGGTTCTATAGG
GmHKT1；4	CTTGTCCTCCCACACATCCT	CCAAAGAGCAAAGCATCACA
GmUBC2	CTCACATCTATCCAGTCATTGCTTT	ACTAAACATTCGAGCTGCTTCA
GmNAC11	CCCCACCACCACACAATTTCAT	TGCGGCCATTGTTGAGAAAGA
GmERF5	TGAGCAGCACCGTGGAGTC	GCGGCGGGAGGTTTAGAT
GmDREB2A;2	GGAGAATCCTCGACTTGTCAATGTG	CATGTGATCCACAGCCTCATCCTTA
GmWRKY27	GTAACAACAGGTTCCAACCGTTCA	CTTCTGGTGATTCAGTTTTGGGATT
GmNAC29	ACGGATGAGGAACTGATTGTGT	TGGGTACTTCCTGTCTCTTGGA
GmMYB174	AACAATCGAGGCATGCAAAC	CACATGCTTCAGGTCCCACT
GmTublin	GAGAAGAGTATCCGGATAGG	GTTTCCGAACACTCAAGCTC
