# Supplementary material for: Overexpression of GmFDL19 enhances tolerance to drought and salt stresses in soybean
Source: PLoS One. 2017 Jun 22;12(6):e0179554. doi: 10.1371/journal.pone.0179554 (PMC5480881; doi:10.1371/journal.pone.0179554)
Supplement: S2 Table — (XLSX) [file pone.0179554.s004.xlsx]

## Sheet: Table S2
S2 Table. cis-elements in promoter of GmFDL19-activated genes
Gene name	Gene locus	No. ACGT core elements	Position
GmbZIP1	Glyma.02G131700	4	-62	-1303	-1506	-1544
GmCHX1	Glyma.03g171600	2	-1385	-1579
GmSOS1	Glyma.08G092000	4	-85	-169	-1312	-1380
GmPIP1;6	Glyma.08G015300	5	-408	-539	-572	-1117	-1123
GmNHX1	Glyma.20G229900	4	-342	-944	-951	-1045
GmHKT1;4	Glyma.07G130100	4	-1163	-1167	-1329	-1693
GmUBC2	Glyma.05G028800	2	-125	-1951
GmNAC11	Glyma.19G108800	4	-735	-1193	-1587	-1958
GmNAC29	Glyma.20G033300	4	-184	-282	-517	-1513
GmDREB2A;2	Glyma.14G056200	5	-743	-797	-835	-1279	-1383
GmWRKY27	Glyma.15G003300	6	-156	-221	-282	-1033	-1276	-1979
GmERF5	Glyma.14G050100	2	-195	-631
GmMYB174	Glyma.18G044200	6	-792	-799	-915	-936	-1014	-1608
